# Supplementary material for: Preparation and Characterization of Plant Protein Adhesives with Strong Bonding Strength and Water Resistance
Source: Foods. 2022 Sep 14;11(18):2839. doi: 10.3390/foods11182839 (PMC9497928; doi:10.3390/foods11182839)
Supplement: Supplementary file 1 [file foods-11-02839-s001.zip]

Archive with 1 entries (1 files):
- foods-1911562-Supplementary Material.pdf
